# Supplementary material for: Mechanochemical Coupling of Catalysis and Motion in a Cellulose-Degrading Multienzyme Nanomachine
Source: ACS Catal. 2024 Feb 6;14(4):2656–63. doi: 10.1021/acscatal.3c05653 (PMC10877591; doi:10.1021/acscatal.3c05653)
Supplement: Supplementary file 6 — cs3c05653_si_006.zip [file cs3c05653_si_006.zip]

Archive with 6 entries (5 files):
- Supporting_Dataset_1/
- Supporting_Dataset_1/17.gif
- Supporting_Dataset_1/217.gif
- Supporting_Dataset_1/27.gif
- Supporting_Dataset_1/45.gif
- Supporting_Dataset_1/51.gif
