# Supplementary material for: Mechanochemical Coupling of Catalysis and Motion in a Cellulose-Degrading Multienzyme Nanomachine
Source: ACS Catal. 2024 Feb 6;14(4):2656–63. doi: 10.1021/acscatal.3c05653 (PMC10877591; doi:10.1021/acscatal.3c05653)
Supplement: Supplementary file 8 — cs3c05653_si_008.zip [file cs3c05653_si_008.zip]

Archive with 6 entries (5 files):
- Supporting_Dataset_3/
- Supporting_Dataset_3/14.gif
- Supporting_Dataset_3/22.gif
- Supporting_Dataset_3/233.gif
- Supporting_Dataset_3/24.gif
- Supporting_Dataset_3/71.gif
